# Supplementary material for: Proteome-based investigation of O-GlcNAcylation in a C. elegans model of ageing and Alzheimer’s disease: Functional support for earlier hypothesis-generating findings
Source: PLoS One. 2026 Mar 30;21(3):e0344865. doi: 10.1371/journal.pone.0344865 (PMC13035170; doi:10.1371/journal.pone.0344865)
Supplement: S2 Table — (CSV) [file pone.0344865.s002.csv]

Table S2. Orthology-based gene mapping between O-glycopeptides from N2 and aex-3 transgenic strain and human genes
WormBase ID	Common Name	Locus ID	Ensembl ID	HGNC Symbol	No. of Databases	Matched Databases	Ahringer Location
WBGene00003963	pdi-2	C07A12.4	ENSG00000185624	P4HB	6	Ensembl Compara 87-89|Homologene|InParanoid|OMA|OrthoInspector|OrthoMCL	X-2P15
WBGene00003963	pdi-2	C07A12.4	ENSG00000167004	PDIA3	1	OrthoMCL	X-2P15
WBGene00004413	rpl-2	B0250.1	ENSG00000161016	RPL8	6	Ensembl Compara 87-89|Homologene|InParanoid|OMA|OrthoInspector|OrthoMCL	V-13C07
WBGene00016489	None	C36E6.1	ENSG00000088247	KHSRP	4	Ensembl Compara 87-89|InParanoid|OMA|OrthoInspector	X-8G24
WBGene00016489	None	C36E6.1	ENSG00000107164	FUBP3	5	Ensembl Compara 87-89|Homologene|InParanoid|OMA|OrthoInspector	X-8G24
WBGene00016489	None	C36E6.1	ENSG00000162613	FUBP1	3	Ensembl Compara 87-89|InParanoid|OrthoInspector	X-8G24
WBGene00011687	None	T10C6.5	ENSG00000150316	CWC15	5	Ensembl Compara 87-89|Homologene|InParanoid|OMA|OrthoMCL	V-10L15
WBGene00003963	pdi-2	C07A12.4	ENSG00000155660	PDIA4	1	OrthoMCL	X-2P15
WBGene00004413	rpl-2	B0250.1	ENSG00000112651	MRPL2	1	OrthoMCL	V-13C07
