# Supplementary material for: Proteome-based investigation of O-GlcNAcylation in a C. elegans model of ageing and Alzheimer’s disease: Functional support for earlier hypothesis-generating findings
Source: PLoS One. 2026 Mar 30;21(3):e0344865. doi: 10.1371/journal.pone.0344865 (PMC13035170; doi:10.1371/journal.pone.0344865)
Supplement: S1 Dataset — (RAR) [file pone.0344865.s003.zip]

Archive with 1 entries (1 files):
- S1_Dataset (2).zip
