# Supplementary material for: Proteome-based investigation of O-GlcNAcylation in a C. elegans model of ageing and Alzheimer’s disease: Functional support for earlier hypothesis-generating findings
Source: PLoS One. 2026 Mar 30;21(3):e0344865. doi: 10.1371/journal.pone.0344865 (PMC13035170; doi:10.1371/journal.pone.0344865)
Supplement: S4 Dataset — (XLSX) [file pone.0344865.s006.xlsx]

## Sheet: enrichment KEGG
Table A. KEGG Enrichment in the PPI Netwok of the aex-3p::Tau(V337M) Strain (1 first-shell interactor)
#term ID term description observed gene count background gene count strength signal false discovery rate matching proteins in your network (IDs) matching proteins in your network (labels)
cel04141 Protein processing in endoplasmic reticulum 2 136 2.0 1.36 0.0182 6239.C07A12.4a.1,6239.Y105E8B.8c.2 PDI2_CAEEL,ero-1

## Sheet: enrichment Process
Table B. Biological Process Enrichment in the expanded PPI network of the aex-3p::Tau(V337M) strain (21 first-and second-shell interactors)
#term ID term description observed gene count background gene count strength signal false discovery rate matching proteins in your network (IDs) matching proteins in your network (labels)
GO:0034976 Response to endoplasmic reticulum stress 15 211 1.79 5.28 8.61e-21 6239.B0403.4.1,6239.C07A12.4a.1,6239.C14B1.1.2,6239.C14B9.2.1,6239.C15H9.6a.5,6239.C55B6.2.1,6239.F25D7.1.1,6239.F43E2.8a.2,6239.F45E6.2.1,6239.K02D7.4.1,6239.R74.3a.1,6239.Y105E8B.8c.2,6239.Y38A10A.5.2,6239.Y47D3B.10.1,6239.Y49E10.4.2 pdi-6,PDI2_CAEEL,pdi-1,C14B9.2,hsp-3,dnj-7,cup-2,hsp-4,atf-6,dsc-4,xbp-1,ero-1,crt-1,…
GO:0030968 Endoplasmic reticulum unfolded protein response 14 163 1.88 5.61 2.01e-20 6239.B0403.4.1,6239.C07A12.4a.1,6239.C14B1.1.2,6239.C14B9.2.1,6239.C15H9.6a.5,6239.C55B6.2.1,6239.F25D7.1.1,6239.F43E2.8a.2,6239.F45E6.2.1,6239.K02D7.4.1,6239.R74.3a.1,6239.Y105E8B.8c.2,6239.Y38A10A.5.2,6239.Y47D3B.10.1 pdi-6,PDI2_CAEEL,pdi-1,C14B9.2,hsp-3,dnj-7,cup-2,hsp-4,atf-6,dsc-4,xbp-1,ero-1,crt-1,dpy-18
GO:0070887 Cellular response to chemical stimulus 16 486 1.46 3.39 2.81e-18 6239.B0403.4.1,6239.C07A12.4a.1,6239.C14B1.1.2,6239.C14B9.2.1,6239.C15H9.6a.5,6239.C55B6.2.1,6239.F25D7.1.1,6239.F43E2.8a.2,6239.F45E6.2.1,6239.F55A3.5.1,6239.K02D7.4.1,6239.R03G5.5a.1,6239.R74.3a.1,6239.Y105E8B.8c.2,6239.Y38A10A.5.2,6239.Y47D3B.10.1 pdi-6,PDI2_CAEEL,pdi-1,C14B9.2,hsp-3,dnj-7,cup-2,hsp-4,atf-6,gpx-8,dsc-4…
GO:0036498 IRE1-mediated unfolded protein response 10 119 1.87 4.28 4.32e-14 6239.C07A12.4a.1,6239.C14B1.1.2,6239.C14B9.2.1,6239.C15H9.6a.5,6239.F25D7.1.1,6239.K02D7.4.1,6239.R74.3a.1,6239.Y105E8B.8c.2,6239.Y38A10A.5.2,6239.Y47D3B.10.1 PDI2_CAEEL,pdi-1,C14B9.2,hsp-3,cup-2,dsc-4,xbp-1,ero-1,crt-1,dpy-18
GO:0006950 Response to stress 16 1131 1.09 1.74 7.70e-13 6239.B0403.4.1,6239.C07A12.4a.1,6239.C14B1.1.2,6239.C14B9.2.1,6239.C15H9.6a.5,6239.C55B6.2.1,6239.F25D7.1.1,6239.F43E2.8a.2,6239.F45E6.2.1,6239.K02D7.4.1,6239.R03G5.5a.1,6239.R74.3a.1,6239.Y105E8B.8c.2,6239.Y38A10A.5.2,6239.Y47D3B.10.1,6239.Y49E10.4.2 pdi-6,PDI2_CAEEL,pdi-1,C14B9.2,hsp-3,dnj-7,cup-2,hsp-4,atf-6,dsc-4,gpx-7,xbp-1,ero-1,crt-1…
GO:0018401 Peptidyl-proline hydroxylation to 4-hydroxy-L-proline 5 8 2.74 3.95 6.19e-10 6239.C07A12.4a.1,6239.C14E2.4.1,6239.F35G2.4.1,6239.Y43F8B.4b.1,6239.Y47D3B.10.1 PDI2_CAEEL,C14E2.4,phy-2,phy-4,dpy-18
GO:0006457 Protein folding 8 130 1.73 2.99 6.53e-10 6239.C07A12.4a.1,6239.C14B1.1.2,6239.C14B9.2.1,6239.C15H9.6a.5,6239.F43E2.8a.2,6239.F47B7.2b.1,6239.Y105E8B.8c.2,6239.Y38A10A.5.2 PDI2_CAEEL,pdi-1,C14B9.2,hsp-3,hsp-4,F47B7.2,ero-1,crt-1
GO:0051716 Cellular response to stimulus 17 2280 0.82 1.01 1.44e-09 6239.B0403.4.1,6239.C07A12.4a.1,6239.C14B1.1.2,6239.C14B9.2.1,6239.C15H9.6a.5,6239.C55B6.2.1,6239.F25D7.1.1,6239.F43E2.8a.2,6239.F45E6.2.1,6239.F55A3.5.1,6239.K02D7.4.1,6239.R03G5.5a.1,6239.R74.3a.1,6239.Y105E8B.8c.2,6239.Y38A10A.5.2,6239.Y47D3B.10.1,6239.Y49E10.4.2 pdi-6,PDI2_CAEEL,pdi-1,C14B9.2,hsp-3,dnj-7,cup-2,hsp-4,atf-6,gpx…
GO:0030433 Ubiquitin-dependent ERAD pathway 4 44 1.9 1.7 5.65e-05 6239.C15H9.6a.5,6239.F25D7.1.1,6239.F43E2.8a.2,6239.Y38A10A.5.2 hsp-3,cup-2,hsp-4,crt-1
GO:0019538 Protein metabolic process 11 2206 0.64 0.51 0.0023 6239.C07A12.4a.1,6239.C14B1.1.2,6239.C14E2.4.1,6239.C15H9.6a.5,6239.F25D7.1.1,6239.F35G2.4.1,6239.F43E2.8a.2,6239.K02D7.4.1,6239.Y38A10A.5.2,6239.Y43F8B.4b.1,6239.Y47D3B.10.1 PDI2_CAEEL,pdi-1,C14E2.4,hsp-3,cup-2,phy-2,hsp-4,dsc-4,crt-1,phy-4,dpy-18
GO:0080058 Protein deglutathionylation 2 3 2.77 1.15 0.0025 6239.C07A12.4a.1,6239.C14B1.1.2 PDI2_CAEEL,pdi-1
GO:0006990 Positive regulation of transcription from RNA polymerase II promoter involved in unfolded protein response 2 4 2.64 1.08 0.0034 6239.F45E6.2.1,6239.R74.3a.1 atf-6,xbp-1
GO:0009987 Cellular process 18 7696 0.31 0.28 0.0162 6239.B0403.4.1,6239.C07A12.4a.1,6239.C14B1.1.2,6239.C14B9.2.1,6239.C15H9.6a.5,6239.C55B6.2.1,6239.F25D7.1.1,6239.F43E2.8a.2,6239.F45E6.2.1,6239.F47B7.2b.1,6239.F55A3.5.1,6239.K02D7.4.1,6239.R03G5.5a.1,6239.R74.3a.1,6239.Y105E8B.8c.2,6239.Y38A10A.5.2,6239.Y47D3B.10.1,6239.Y49E10.4.2 pdi-6,PDI2_CAEEL,pdi-1,C14B9.2,hsp-3,dnj-7,cup-2,hsp-4,atf-6,F4…
GO:0051085 Chaperone cofactor-dependent protein refolding 2 17 2.01 0.67 0.0275 6239.C15H9.6a.5,6239.F43E2.8a.2 hsp-3,hsp-4

## Sheet: enrichment Function
Table C. Molecular Function Enrichment in the Expanded PPI Network of the aex-3p::Tau(V337M) Strain (21 first- and second-shell interactors)
#term ID term description observed gene count background gene count strength signal false discovery rate matching proteins in your network (IDs) matching proteins in your network (labels)
GO:0003756 Protein disulfide isomerase activity 6 15 2.55 4.14 1.33e-10 6239.B0403.4.1,6239.C07A12.4a.1,6239.C14B1.1.2,6239.C14B9.2.1,6239.F47B7.2b.1,6239.Y49E10.4.2 pdi-6,PDI2_CAEEL,pdi-1,C14B9.2,F47B7.2,Y49E10.4
GO:0016491 Oxidoreductase activity 11 581 1.22 1.77 7.08e-09 6239.B0403.4.1,6239.C14E2.4.1,6239.F35G2.4.1,6239.F47B7.2b.1,6239.F55A3.5.1,6239.R03G5.5a.1,6239.Y105E8B.8c.2,6239.Y43F8B.4b.1,6239.Y44E3A.3.1,6239.Y47D3B.10.1,6239.Y49E10.4.2 pdi-6,C14E2.4,phy-2,F47B7.2,gpx-8,gpx-7,ero-1,phy-4,trx-4,dpy-18,Y49E10.4
GO:0004656 Procollagen-proline 4-dioxygenase activity 4 6 2.77 3.0 1.23e-07 6239.C14E2.4.1,6239.F35G2.4.1,6239.Y43F8B.4b.1,6239.Y47D3B.10.1 C14E2.4,phy-2,phy-4,dpy-18
GO:0015035 Protein-disulfide reductase activity 5 37 2.07 2.62 2.55e-07 6239.B0403.4.1,6239.F47B7.2b.1,6239.Y105E8B.8c.2,6239.Y44E3A.3.1,6239.Y49E10.4.2 pdi-6,F47B7.2,ero-1,trx-4,Y49E10.4
GO:0031418 L-ascorbic acid binding 4 10 2.55 2.79 2.93e-07 6239.C14E2.4.1,6239.F35G2.4.1,6239.Y43F8B.4b.1,6239.Y47D3B.10.1 C14E2.4,phy-2,phy-4,dpy-18
GO:0051787 Misfolded protein binding 4 17 2.31 2.46 1.32e-06 6239.C15H9.6a.5,6239.C55B6.2.1,6239.F25D7.1.1,6239.F43E2.8a.2 hsp-3,dnj-7,cup-2,hsp-4
GO:0140096 Catalytic activity, acting on a protein 12 1456 0.86 0.94 2.03e-06 6239.B0403.4.1,6239.C07A12.4a.1,6239.C14B1.1.2,6239.C14B9.2.1,6239.C14E2.4.1,6239.F35G2.4.1,6239.F47B7.2b.1,6239.Y105E8B.8c.2,6239.Y43F8B.4b.1,6239.Y44E3A.3.1,6239.Y47D3B.10.1,6239.Y49E10.4.2 pdi-6,PDI2_CAEEL,pdi-1,C14B9.2,C14E2.4,phy-2,F47B7.2,ero-1,phy-4,trx-4,dpy-18,Y49E10.4
GO:0003824 Catalytic activity 16 4146 0.53 0.51 6.20e-05 6239.B0403.4.1,6239.C07A12.4a.1,6239.C14B1.1.2,6239.C14B9.2.1,6239.C14E2.4.1,6239.C15H9.6a.5,6239.F35G2.4.1,6239.F43E2.8a.2,6239.F47B7.2b.1,6239.F55A3.5.1,6239.R03G5.5a.1,6239.Y105E8B.8c.2,6239.Y43F8B.4b.1,6239.Y44E3A.3.1,6239.Y47D3B.10.1,6239.Y49E10.4.2 pdi-6,PDI2_CAEEL,pdi-1,C14B9.2,C14E2.4,hsp-3,phy-2,hsp-4,F47B7.2,gpx-8,gpx-7,ero-1,phy-…
GO:0005506 Iron ion binding 4 121 1.46 1.08 0.0011 6239.C14E2.4.1,6239.F35G2.4.1,6239.Y43F8B.4b.1,6239.Y47D3B.10.1 C14E2.4,phy-2,phy-4,dpy-18
GO:0003810 Protein-glutamine gamma-glutamyltransferase activity 2 3 2.77 1.29 0.0012 6239.C07A12.4a.1,6239.C14B1.1.2 PDI2_CAEEL,pdi-1
GO:0030246 Carbohydrate binding 5 307 1.15 0.85 0.0020 6239.C14E2.4.1,6239.F35G2.4.1,6239.Y38A10A.5.2,6239.Y43F8B.4b.1,6239.Y47D3B.10.1 C14E2.4,phy-2,crt-1,phy-4,dpy-18
GO:0016972 Thiol oxidase activity 2 5 2.55 1.16 0.0022 6239.F47B7.2b.1,6239.Y105E8B.8c.2 F47B7.2,ero-1
GO:0051082 Unfolded protein binding 3 60 1.64 0.96 0.0038 6239.C15H9.6a.5,6239.F43E2.8a.2,6239.Y38A10A.5.2 hsp-3,hsp-4,crt-1
GO:0044183 Protein folding chaperone 2 13 2.13 0.87 0.0096 6239.C15H9.6a.5,6239.F43E2.8a.2 hsp-3,hsp-4
GO:0043168 Anion binding 7 1355 0.66 0.37 0.0423 6239.C14E2.4.1,6239.C15H9.6a.5,6239.F35G2.4.1,6239.F43E2.8a.2,6239.Y105E8B.8c.2,6239.Y43F8B.4b.1,6239.Y47D3B.10.1 C14E2.4,hsp-3,phy-2,hsp-4,ero-1,phy-4,dpy-18
GO:0004601 Peroxidase activity 2 32 1.74 0.56 0.0476 6239.F55A3.5.1,6239.R03G5.5a.1 gpx-8,gpx-7

## Sheet: enrichment Component
Table D.Cellular Component Enrichment in the Expanded PPI Network of the aex-3p::Tau(V337M) Strain (21 first- and second-shell interactors)
#term ID term description observed gene count background gene count strength signal false discovery rate matching proteins in your network (IDs) matching proteins in your network (labels)
GO:0005788 Endoplasmic reticulum lumen 11 30 2.51 8.23 7.88e-22 6239.B0403.4.1,6239.C07A12.4a.1,6239.C14B1.1.2,6239.C14B9.2.1,6239.C15H9.6a.5,6239.C55B6.2.1,6239.F35G2.4.1,6239.F43E2.8a.2,6239.Y38A10A.5.2,6239.Y47D3B.10.1,6239.Y49E10.4.2 pdi-6,PDI2_CAEEL,pdi-1,C14B9.2,hsp-3,dnj-7,phy-2,hsp-4,crt-1,dpy-18,Y49E10.4
GO:0005783 Endoplasmic reticulum 16 572 1.39 3.01 2.36e-17 6239.B0403.4.1,6239.C07A12.4a.1,6239.C14B1.1.2,6239.C14B9.2.1,6239.C14E2.4.1,6239.C15H9.6a.5,6239.C55B6.2.1,6239.F25D7.1.1,6239.F35G2.4.1,6239.F43E2.8a.2,6239.K02D7.4.1,6239.Y105E8B.8c.2,6239.Y38A10A.5.2,6239.Y43F8B.4b.1,6239.Y47D3B.10.1,6239.Y49E10.4.2 pdi-6,PDI2_CAEEL,pdi-1,C14B9.2,C14E2.4,hsp-3,dnj-7,cup-2,phy-2,hsp-4,dsc-4,ero-1,crt-1…
GO:0012505 Endomembrane system 17 1183 1.1 1.82 3.29e-14 6239.B0403.4.1,6239.C07A12.4a.1,6239.C14B1.1.2,6239.C14B9.2.1,6239.C14E2.4.1,6239.C15H9.6a.5,6239.C55B6.2.1,6239.F25D7.1.1,6239.F35G2.4.1,6239.F43E2.8a.2,6239.F47B7.2b.1,6239.K02D7.4.1,6239.Y105E8B.8c.2,6239.Y38A10A.5.2,6239.Y43F8B.4b.1,6239.Y47D3B.10.1,6239.Y49E10.4.2 pdi-6,PDI2_CAEEL,pdi-1,C14B9.2,C14E2.4,hsp-3,dnj-7,cup-2,phy-2,hsp-4,F47…
GO:0005737 Cytoplasm 19 4559 0.56 0.6 2.82e-07 6239.B0403.4.1,6239.C07A12.4a.1,6239.C14B1.1.2,6239.C14B9.2.1,6239.C14E2.4.1,6239.C15H9.6a.5,6239.C55B6.2.1,6239.F25D7.1.1,6239.F35G2.4.1,6239.F43E2.8a.2,6239.F47B7.2b.1,6239.K02D7.4.1,6239.R03G5.5a.1,6239.Y105E8B.8c.2,6239.Y38A10A.5.2,6239.Y43F8B.4b.1,6239.Y44E3A.3.1,6239.Y47D3B.10.1,6239.Y49E10.4.2 pdi-6,PDI2_CAEEL,pdi-1,C14B9.2,C14E2.4,hsp-3,dnj-7…
GO:0140534 Endoplasmic reticulum protein-containing complex 5 56 1.89 2.3 9.17e-07 6239.C07A12.4a.1,6239.C15H9.6a.5,6239.F25D7.1.1,6239.F43E2.8a.2,6239.Y43F8B.4b.1 PDI2_CAEEL,hsp-3,cup-2,hsp-4,phy-4
GO:0043231 Intracellular membrane-bounded organelle 18 4896 0.51 0.51 9.45e-06 6239.B0403.4.1,6239.C07A12.4a.1,6239.C14B1.1.2,6239.C14B9.2.1,6239.C14E2.4.1,6239.C15H9.6a.5,6239.C55B6.2.1,6239.F25D7.1.1,6239.F35G2.4.1,6239.F43E2.8a.2,6239.F45E6.2.1,6239.F47B7.2b.1,6239.K02D7.4.1,6239.Y105E8B.8c.2,6239.Y38A10A.5.2,6239.Y43F8B.4b.1,6239.Y47D3B.10.1,6239.Y49E10.4.2 pdi-6,PDI2_CAEEL,pdi-1,C14B9.2,C14E…
GO:0005622 Intracellular anatomical structure 20 6561 0.43 0.44 1.11e-05 6239.B0403.4.1,6239.C07A12.4a.1,6239.C14B1.1.2,6239.C14B9.2.1,6239.C14E2.4.1,6239.C15H9.6a.5,6239.C55B6.2.1,6239.F25D7.1.1,6239.F35G2.4.1,6239.F43E2.8a.2,6239.F45E6.2.1,6239.F47B7.2b.1,6239.K02D7.4.1,6239.R03G5.5a.1,6239.Y105E8B.8c.2,6239.Y38A10A.5.2,6239.Y43F8B.4b.1,6239.Y44E3A.3.1,6239.Y47D3B.10.1,6239.Y49E10.4.2 pdi-6,PDI…
GO:0016222 Procollagen-proline 4-dioxygenase complex 2 2 2.94 1.43 0.00057 6239.C07A12.4a.1,6239.Y43F8B.4b.1 PDI2_CAEEL,phy-4
GO:0034663 Endoplasmic reticulum chaperone complex 2 4 2.64 1.27 0.0013 6239.C15H9.6a.5,6239.F43E2.8a.2 hsp-3,hsp-4

## Sheet: enrichment RCTM
Table E. Reactome Enrichment in the Expanded PPI Network of the aex-3p::Tau(V337M) Strain (21 first- and second-shell interactors)
#term ID term description observed gene count background gene count strength signal false discovery rate matching proteins in your network (IDs) matching proteins in your network (labels)
MAP-381426 Regulation of Insulin-like Growth Factor (IGF) transport and uptake by Insulin-like Growth Factor Binding Proteins (IGFBPs) 4 21 2.22 1.97 1.99e-05 6239.B0403.4.1,6239.C55B6.2.1,6239.F47B7.2b.1,6239.Y49E10.4.2 pdi-6,dnj-7,F47B7.2,Y49E10.4
MAP-8957275 Post-translational protein phosphorylation 4 21 2.22 1.97 1.99e-05 6239.B0403.4.1,6239.C55B6.2.1,6239.F47B7.2b.1,6239.Y49E10.4.2 pdi-6,dnj-7,F47B7.2,Y49E10.4
MAP-983170 Antigen Presentation: Folding, assembly and peptide loading of class I MHC 3 11 2.38 1.6 0.00019 6239.C15H9.6a.5,6239.F43E2.8a.2,6239.Y38A10A.5.2 hsp-3,hsp-4,crt-1
MAP-597592 Post-translational protein modification 9 1012 0.89 0.8 0.00028 6239.B0403.4.1,6239.C07A12.4a.1,6239.C14B1.1.2,6239.C14B9.2.1,6239.C55B6.2.1,6239.F25D7.1.1,6239.F47B7.2b.1,6239.Y38A10A.5.2,6239.Y49E10.4.2 pdi-6,PDI2_CAEEL,pdi-1,C14B9.2,dnj-7,cup-2,F47B7.2,crt-1,Y49E10.4
MAP-2262752 Cellular responses to stress 7 530 1.06 0.93 0.00038 6239.C15H9.6a.5,6239.F43E2.8a.2,6239.F45E6.2.1,6239.F55A3.5.1,6239.R03G5.5a.1,6239.R74.3a.1,6239.Y44E3A.3.1 hsp-3,hsp-4,atf-6,gpx-8,gpx-7,xbp-1,trx-4
MAP-392499 Metabolism of proteins 10 1424 0.79 0.69 0.00038 6239.B0403.4.1,6239.C07A12.4a.1,6239.C14B1.1.2,6239.C14B9.2.1,6239.C55B6.2.1,6239.F25D7.1.1,6239.F47B7.2b.1,6239.Y38A10A.5.2,6239.Y44E3A.3.1,6239.Y49E10.4.2 pdi-6,PDI2_CAEEL,pdi-1,C14B9.2,dnj-7,cup-2,F47B7.2,crt-1,trx-4,Y49E10.4
MAP-8953897 Cellular responses to stimuli 7 541 1.06 0.92 0.00038 6239.C15H9.6a.5,6239.F43E2.8a.2,6239.F45E6.2.1,6239.F55A3.5.1,6239.R03G5.5a.1,6239.R74.3a.1,6239.Y44E3A.3.1 hsp-3,hsp-4,atf-6,gpx-8,gpx-7,xbp-1,trx-4
MAP-168256 Immune System 9 1244 0.8 0.68 0.00076 6239.C07A12.4a.1,6239.C14B1.1.2,6239.C14B9.2.1,6239.C15H9.6a.5,6239.C55B6.2.1,6239.F43E2.8a.2,6239.F47B7.2b.1,6239.Y38A10A.5.2,6239.Y44E3A.3.1 PDI2_CAEEL,pdi-1,C14B9.2,hsp-3,dnj-7,hsp-4,F47B7.2,crt-1,trx-4
MAP-3299685 Detoxification of Reactive Oxygen Species 3 44 1.78 1.04 0.0028 6239.F55A3.5.1,6239.R03G5.5a.1,6239.Y44E3A.3.1 gpx-8,gpx-7,trx-4
MAP-1474290 Collagen formation 4 183 1.28 0.78 0.0067 6239.C14E2.4.1,6239.F35G2.4.1,6239.Y43F8B.4b.1,6239.Y47D3B.10.1 C14E2.4,phy-2,phy-4,dpy-18
MAP-1650814 Collagen biosynthesis and modifying enzymes 4 182 1.29 0.78 0.0067 6239.C14E2.4.1,6239.F35G2.4.1,6239.Y43F8B.4b.1,6239.Y47D3B.10.1 C14E2.4,phy-2,phy-4,dpy-18
MAP-381033 ATF6 (ATF6-alpha) activates chaperones 2 8 2.34 0.95 0.0067 6239.F45E6.2.1,6239.R74.3a.1 atf-6,xbp-1
MAP-1474244 Extracellular matrix organization 4 232 1.18 0.66 0.0130 6239.C14E2.4.1,6239.F35G2.4.1,6239.Y43F8B.4b.1,6239.Y47D3B.10.1 C14E2.4,phy-2,phy-4,dpy-18

## Sheet: enrichment InterPro
Table F. Protein Domains and Features (InterPro) Enrichment in the Expanded PPI Network of the aex-3p::Tau(V337M) Strain (21 first- and second-shell interactors)
#term ID term description observed gene count background gene count strength signal false discovery rate matching proteins in your network (IDs) matching proteins in your network (labels)
IPR013766 Thioredoxin domain 8 50 2.15 4.29 4.89e-12 6239.B0403.4.1,6239.C07A12.4a.1,6239.C14B1.1.2,6239.C14B9.2.1,6239.F47B7.2b.1,6239.R03G5.5a.1,6239.Y44E3A.3.1,6239.Y49E10.4.2 pdi-6,PDI2_CAEEL,pdi-1,C14B9.2,F47B7.2,gpx-7,trx-4,Y49E10.4
IPR036249 Thioredoxin-like superfamily 9 153 1.71 3.1 1.50e-10 6239.B0403.4.1,6239.C07A12.4a.1,6239.C14B1.1.2,6239.C14B9.2.1,6239.F47B7.2b.1,6239.F55A3.5.1,6239.R03G5.5a.1,6239.Y44E3A.3.1,6239.Y49E10.4.2 pdi-6,PDI2_CAEEL,pdi-1,C14B9.2,F47B7.2,gpx-8,gpx-7,trx-4,Y49E10.4
IPR017937 Thioredoxin, conserved site 6 19 2.44 3.99 2.30e-10 6239.B0403.4.1,6239.C07A12.4a.1,6239.C14B1.1.2,6239.C14B9.2.1,6239.Y44E3A.3.1,6239.Y49E10.4.2 pdi-6,PDI2_CAEEL,pdi-1,C14B9.2,trx-4,Y49E10.4
IPR005788 Disulphide isomerase 5 6 2.86 4.02 5.10e-10 6239.B0403.4.1,6239.C07A12.4a.1,6239.C14B1.1.2,6239.C14B9.2.1,6239.Y49E10.4.2 pdi-6,PDI2_CAEEL,pdi-1,C14B9.2,Y49E10.4
IPR045054 Prolyl 4-hydroxylase 4 6 2.77 2.91 1.97e-07 6239.C14E2.4.1,6239.F35G2.4.1,6239.Y43F8B.4b.1,6239.Y47D3B.10.1 C14E2.4,phy-2,phy-4,dpy-18
IPR044862 Prolyl 4-hydroxylase alpha subunit, Fe(2+) 2OG dioxygenase domain 4 7 2.7 2.85 2.58e-07 6239.C14E2.4.1,6239.F35G2.4.1,6239.Y43F8B.4b.1,6239.Y47D3B.10.1 C14E2.4,phy-2,phy-4,dpy-18
IPR006620 Prolyl 4-hydroxylase, alpha subunit 4 9 2.59 2.72 4.78e-07 6239.C14E2.4.1,6239.F35G2.4.1,6239.Y43F8B.4b.1,6239.Y47D3B.10.1 C14E2.4,phy-2,phy-4,dpy-18
IPR005123 Oxoglutarate/iron-dependent dioxygenase 4 12 2.47 2.55 1.06e-06 6239.C14E2.4.1,6239.F35G2.4.1,6239.Y43F8B.4b.1,6239.Y47D3B.10.1 C14E2.4,phy-2,phy-4,dpy-18
IPR005792 Protein disulphide isomerase 3 4 2.82 2.07 1.85e-05 6239.C07A12.4a.1,6239.C14B1.1.2,6239.C14B9.2.1 PDI2_CAEEL,pdi-1,C14B9.2
IPR013547 Prolyl 4-hydroxylase alpha-subunit, N-terminal 2 2 2.94 1.14 0.0027 6239.F35G2.4.1,6239.Y47D3B.10.1 phy-2,dpy-18
IPR042050 Endoplasmic reticulum chaperone BIP, nucleotide-binding domain 2 2 2.94 1.14 0.0027 6239.C15H9.6a.5,6239.F43E2.8a.2 hsp-3,hsp-4
IPR044569 Protein disulfide-isomerase A6-like 2 2 2.94 1.14 0.0027 6239.B0403.4.1,6239.Y49E10.4.2 pdi-6,Y49E10.4
IPR000889 Glutathione peroxidase 2 8 2.34 0.79 0.0158 6239.F55A3.5.1,6239.R03G5.5a.1 gpx-8,gpx-7
IPR018181 Heat shock protein 70, conserved site 2 9 2.29 0.76 0.0179 6239.C15H9.6a.5,6239.F43E2.8a.2 hsp-3,hsp-4
IPR029048 Heat shock protein 70kD, C-terminal domain superfamily 2 9 2.29 0.76 0.0179 6239.C15H9.6a.5,6239.F43E2.8a.2 hsp-3,hsp-4
IPR029047 Heat shock protein 70kD, peptide-binding domain superfamily 2 10 2.24 0.75 0.0188 6239.C15H9.6a.5,6239.F43E2.8a.2 hsp-3,hsp-4
IPR013126 Heat shock protein 70 family 2 11 2.2 0.73 0.0208 6239.C15H9.6a.5,6239.F43E2.8a.2 hsp-3,hsp-4
